# Supplementary material for: Interventions with Social Integration Components Addressing Psychosocial Outcomes of Young- and Middle-Aged Adult Cancer Individuals: A Systematic Review
Source: Cancers (Basel). 2023 Sep 25;15(19):4710. doi: 10.3390/cancers15194710 (PMC10571739; doi:10.3390/cancers15194710)
Supplement: Supplementary file 1 [file cancers-15-04710-s001.zip]

Archive with 1 entries (1 files):
- cancers-2604868-SI.pdf
